# Supplementary material for: Improving Lead Phytoremediation Using Endophytic Bacteria Isolated from the Pioneer Plant Ageratina adenophora (Spreng.) from a Mining Area
Source: Toxics. 2024 Apr 16;12(4):291. doi: 10.3390/toxics12040291 (PMC11054004; doi:10.3390/toxics12040291)
Supplement: Supplementary file 1 [file toxics-12-00291-s001.zip]

Archive with 1 entries (1 files):
- toxics-2910388-supplementary.pdf
